# Supplementary material for: Accuracy of Four Different CT Perfusion Thresholds for Ischemic Core Volume and Location Estimation Using IntelliSpace Portal
Source: J Cardiovasc Dev Dis. 2023 May 30;10(6):239. doi: 10.3390/jcdd10060239 (PMC10299344; doi:10.3390/jcdd10060239)
Supplement: Supplementary file 1 [file jcdd-10-00239-s001.zip]

Archive with 1 entries (1 files):
- jcdd-2367982-supplementary.pdf
